# Supplementary material for: The Main Dimensions of Sport Personality Traits: A Lexical Approach
Source: Front Psychol. 2020 Sep 23;11:2211. doi: 10.3389/fpsyg.2020.02211 (PMC7538606; doi:10.3389/fpsyg.2020.02211)
Supplement: Supplementary file 2 [file Data_Sheet_2.zip]

Archive with 3 entries (3 files):
- Phase 1 Lexical Sport Personality.sav
- Phase 2 Lexical Sport Personality.sav
- Phase 3 Lexical Sport Personality.sav
